# Supplementary material for: Montelukast Influence on Lung in Experimental Diabetes
Source: Medicina (Kaunas). 2024 Apr 30;60(5):749. doi: 10.3390/medicina60050749 (PMC11123472; doi:10.3390/medicina60050749)
Supplement: Supplementary file 1 [file medicina-60-00749-s001.zip]

Archive with 1 entries (1 files):
- medicina-2925628-supplementary.pdf
